# Supplementary material for: Probing the potential of CnaB-type domains for the design of tag/catcher systems
Source: PLoS One. 2017 Jun 27;12(6):e0179740. doi: 10.1371/journal.pone.0179740 (PMC5487036; doi:10.1371/journal.pone.0179740)
Supplement: S7 Table — (XLSX) [file pone.0179740.s017.xlsx]

## Sheet: Sheet1
Accession	Description	Score	Coverage	# Proteins	# Unique Peptides	# Peptides	# PSMs	Area	# AAs	MW [kDa]	calc. pI
4oq1Tag-MBP	4oq1Tag-MBP	365.41	84.33	1	35	35	159	2.09518e+09	402	43.9504	6.01123
	Confidence Level	Sequence	PSM Ambiguity	# Proteins	# Protein Groups	Protein Group Accessions	Modifications	Activation Type	ΔScore	ΔCn	Rank	Search Engine Rank	QuanResultID	Precursor Area	q-Value	PEP	XCorr	# Missed Cleavages	Isolation Interference [%]	Ion Inject Time [ms]	Charge	m/z [Da]	MH+ [Da]	ΔM [ppm]	RT [min]	First Scan	Last Scan	MS Order	Ions Matched	Spectrum File
	High	FPQVAATGDGPDIIFWAHDR	Unambiguous	1	1	4oq1Tag-MBP		CID	1	0	1	1		6.76201e+07	0	0.00085	6.51255	0	3.83677	41	2	1107.04	2213.08	0.836844	31.066	8783	8783	MS2	0/0	4oq1_product_trypsin-2ul_170524134822.raw
	High	EFLENYLLTDEGLEAVNK	Unambiguous	1	1	4oq1Tag-MBP		CID	1	0	1	1		3.96293e+06	0	8.81313e-05	6.41092	0	0	42	2	1049.02	2097.04	0.646321	35.9292	11365	11365	MS2	0/0	4oq1_product_trypsin-2ul_170524134822.raw
	High	EFLENYLLTDEGLEAVNK	Unambiguous	1	1	4oq1Tag-MBP		CID	1	0	1	1		4.38489e+07	0	0.0003949	6.05193	0	0.226737	7	2	1049.02	2097.04	0.413478	33.8943	10397	10397	MS2	0/0	4oq1_product_trypsin-2ul_170524134822.raw
	High	EFLENYLLTDEGLEAVNK	Unambiguous	1	1	4oq1Tag-MBP		CID	1	0	1	1		4.38489e+07	0	0.0004011	6.00283	0	0	41	2	1049.02	2097.02	-7.38682	33.7723	10343	10343	MS2	0/0	4oq1_product_trypsin-2ul_170524134822.raw
	High	AFQDKLYPFTWDAVR	Unambiguous	1	1	4oq1Tag-MBP		CID	1	0	1	1		94957837	0	0.002128	5.1176	1	4.16564	40	3	619.65	1856.93	0.62843	30.2456	8317	8317	MS2	0/0	4oq1_product_trypsin-2ul_170524134822.raw
	High	HMNADTDYSIAEAAFNKGETAMTINGPWAWSNIDTSK	Unambiguous	1	1	4oq1Tag-MBP		CID	1	0	1	1		1.4496e+06	0	0.007088	5.09331	1	11.8013	30	4	1015.21	4057.81	-5.99107	35.9337	11369	11369	MS2	0/0	4oq1_product_trypsin-2ul_170524134822.raw
	High	GETAMTINGPWAWSNIDTSK	Unambiguous	1	1	4oq1Tag-MBP		CID	1	0	1	1		3.90176e+07	0	0.002042	5.0452	0	25.4995	38	3	727.01	2179.01	0.669983	31.5908	9078	9078	MS2	0/0	4oq1_product_trypsin-2ul_170524134822.raw
	High	VTVEHPDKLEEKFPQVAATGDGPDIIFWAHDR	Unambiguous	1	1	4oq1Tag-MBP		CID	1	0	1	1		2.94579e+07	0	0.001169	4.99799	2	33.4951	27	4	905.207	3617.8	0.576271	29.6102	7946	7946	MS2	0/0	4oq1_product_trypsin-2ul_170524134822.raw
	High	FGGYAQSGLLAEITPDKAFQDK	Unambiguous	1	1	4oq1Tag-MBP		CID	1	0	1	1		3.80666e+07	0	0.008002	4.97783	1	0	250	2	1178.59	2356.18	-1.60898	30.0032	8186	8186	MS2	0/0	4oq1_product_trypsin-2ul_170524134822.raw
	High	ELAKEFLENYLLTDEGLEAVNK	Unambiguous	1	1	4oq1Tag-MBP		CID	1	0	1	1			0	0.001332	4.9362	1	19.6039	39	3	846.775	2538.31	4.55573	33.7305	10325	10325	MS2	0/0	4oq1_product_trypsin-2ul_170524134822.raw
	High	FGGYAQSGLLAEITPDK	Unambiguous	1	1	4oq1Tag-MBP		CID	1	0	1	1		7.24773e+07	0	0.0005231	4.86362	0	4.36008	42	3	589.637	1766.9	0.695937	30.2446	8316	8316	MS2	0/0	4oq1_product_trypsin-2ul_170524134822.raw
	High	HMNADTDYSIAEAAFNK	Unambiguous	1	1	4oq1Tag-MBP		CID	1	0	1	1			0	0.003167	4.82625	0	76.8806	41	2	949.422	1897.84	-1.49662	26.7739	6288	6288	MS2	0/0	4oq1_product_trypsin-2ul_170524134822.raw
	High	EFLENYLLTDEGLEAVNK	Unambiguous	1	1	4oq1Tag-MBP		CID	1	0	1	1		1.20199e+07	0	0.002994	4.80395	0	0.574487	2	2	1049.02	2097.04	0.646321	32.7446	9759	9759	MS2	0/0	4oq1_product_trypsin-2ul_170524134822.raw
	High	FGGYAQSGLLAEITPDK	Unambiguous	1	1	4oq1Tag-MBP		CID	1	0	1	1		1.29522e+07	0	0.001497	4.76855	0	1.48134	31	2	883.952	1766.9	0.841722	31.3218	8926	8926	MS2	0/0	4oq1_product_trypsin-2ul_170524134822.raw
	High	VTVEHPDKLEEKFPQVAATGDGPDIIFWAHDR	Unambiguous	1	1	4oq1Tag-MBP		CID	1	0	1	1		7.8585e+06	0	0.008263	4.76733	2	6.01373	42	4	905.208	3617.81	1.58852	30.6619	8544	8544	MS2	0/0	4oq1_product_trypsin-2ul_170524134822.raw
	High	FPQVAATGDGPDIIFWAHDR	Unambiguous	1	1	4oq1Tag-MBP		CID	1	0	1	1			0	0.002579	4.67697	0	14.7952	41	3	738.364	2213.08	0.306762	33.0396	9906	9906	MS2	0/0	4oq1_product_trypsin-2ul_170524134822.raw
	High	SALmFNLQEPYFTWPLIAADGGYAFK	Unambiguous	1	1	4oq1Tag-MBP	M4(Oxidation)	CID	1	0	1	1			0	0.01913	4.59911	0	1.42707	42	3	989.485	2966.44	-0.967621	38.9681	12625	12625	MS2	0/0	4oq1_product_trypsin-2ul_170524134822.raw
	High	EFLENYLLTDEGLEAVNK	Unambiguous	1	1	4oq1Tag-MBP		CID	1	0	1	1			0	0.005142	4.56819	0	66.68	41	2	1049.03	2097.05	3.78969	38.7675	12535	12535	MS2	0/0	4oq1_product_trypsin-2ul_170524134822.raw
	High	LVIWINGDKGYNGLAEVGK	Unambiguous	1	1	4oq1Tag-MBP		CID	1	0	1	1		1.02353e+07	0	0.002343	4.52051	1	4.77736	75	2	1023.56	2046.1	0.489502	28.7923	7521	7521	MS2	0/0	4oq1_product_trypsin-2ul_170524134822.raw
	High	HMNADTDYSIAEAAFNKGETAmTINGPWAWSNIDTSK	Unambiguous	1	1	4oq1Tag-MBP	M22(Oxidation)	CID	1	0	1	1			0	0.004953	4.50189	1	17.4951	41	4	1019.21	4073.82	-1.54307	32.95	9863	9863	MS2	0/0	4oq1_product_trypsin-2ul_170524134822.raw
	High	VTVEHPDKLEEKFPQVAATGDGPDIIFWAHDR	Unambiguous	1	1	4oq1Tag-MBP		CID	1	0	1	1		102581310	0	0.003093	4.46343	2	2.69257	42	5	724.367	3617.8	0.437588	29.6399	7971	7971	MS2	0/0	4oq1_product_trypsin-2ul_170524134822.raw
	High	AFQDKLYPFTWDAVR	Unambiguous	1	1	4oq1Tag-MBP		CID	1	0	1	1		24968375	0	0.002753	4.36419	1	0	134	2	928.972	1856.94	2.08189	30.2539	8322	8322	MS2	0/0	4oq1_product_trypsin-2ul_170524134822.raw
	High	HMNADTDYSIAEAAFNKGETAMTINGPWAWSNIDTSK	Unambiguous	1	1	4oq1Tag-MBP		CID	1	0	1	1			0	0.02271	4.33158	1	3.5186	42	4	1015.21	4057.83	-0.455834	34.8949	10914	10914	MS2	0/0	4oq1_product_trypsin-2ul_170524134822.raw
	High	HMNADTDYSIAEAAFNKGETAmTINGPWAWSNIDTSK	Unambiguous	1	1	4oq1Tag-MBP	M22(Oxidation)	CID	1	0	1	1			0	0.0268	4.27813	1	10.1626	41	3	1358.61	4073.83	0.183196	31.0023	8753	8753	MS2	0/0	4oq1_product_trypsin-2ul_170524134822.raw
	High	IAATmENAQKGEImPNIPQMSAFWYAVR	Unambiguous	1	1	4oq1Tag-MBP	M5(Oxidation); M14(Oxidation)	CID	1	0	1	1		4.9735e+06	0	0.02	4.20277	1	22.5034	42	4	800.64	3199.54	0.383085	31.376	8953	8953	MS2	0/0	4oq1_product_trypsin-2ul_170524134822.raw
	High	VTVEHPDKLEEKFPQVAATGDGPDIIFWAHDR	Unambiguous	1	1	4oq1Tag-MBP		CID	1	0	1	1		1.02342e+06	0	0.05637	4.17086	2	3.01221	66	3	1206.61	3617.8	-0.280422	28.6213	7428	7428	MS2	0/0	4oq1_product_trypsin-2ul_170524134822.raw
	High	EFLENYLLTDEGLEAVNK	Unambiguous	1	1	4oq1Tag-MBP		CID	1	0	1	1		1.04787e+06	0	0.009121	4.14331	0	12.531	41	3	699.685	2097.04	0.290645	35.9302	11366	11366	MS2	0/0	4oq1_product_trypsin-2ul_170524134822.raw
	High	EFLENYLLTDEGLEAVNK	Unambiguous	1	1	4oq1Tag-MBP		CID	1	0	1	1		5.39159e+08	0	0.03774	4.11918	0	74.6618	32	3	699.684	2097.04	-1.0191	32.8076	9790	9790	MS2	0/0	4oq1_product_trypsin-2ul_170524134822.raw
	High	HMNADTDYSIAEAAFNK	Unambiguous	1	1	4oq1Tag-MBP		CID	1	0	1	1		2.58283e+06	0	0.03108	3.91946	0	68.9841	41	3	633.284	1897.84	-0.120809	26.7245	6249	6249	MS2	0/0	4oq1_product_trypsin-2ul_170524134822.raw
	High	NKHMNADTDYSIAEAAFNK	Unambiguous	1	1	4oq1Tag-MBP		CID	1	0	1	1		6.12643e+06	0	0.0172	3.90286	1	42.2595	43	3	713.996	2139.97	-1.71443	24.3101	4838	4838	MS2	0/0	4oq1_product_trypsin-2ul_170524134822.raw
	High	LEEKFPQVAATGDGPDIIFWAHDR	Unambiguous	1	1	4oq1Tag-MBP		CID	1	0	1	1			0	0.01155	3.89348	1	16.0099	38	4	678.841	2712.34	-0.211651	29.9061	8142	8142	MS2	0/0	4oq1_product_trypsin-2ul_170524134822.raw
	High	FGGYAQSGLLAEITPDK	Unambiguous	1	1	4oq1Tag-MBP		CID	1	0	1	1		5556251648	0	0.08482	3.8856	0	0	0	2	883.951	1766.89	-1.02364	30.3092	8354	8354	MS2	0/0	4oq1_product_trypsin-2ul_170524134822.raw
	High	HmNADTDYSIAEAAFNKGETAmTINGPWAWSNIDTSK	Unambiguous	1	1	4oq1Tag-MBP	M2(Oxidation); M22(Oxidation)	CID	1	0	1	1			0	0.04908	3.83516	1	9.97295	41	4	1023.21	4089.82	0.0644682	32.0028	9312	9312	MS2	0/0	4oq1_product_trypsin-2ul_170524134822.raw
	High	HMNADTDYSIAEAAFNKGETAmTINGPWAWSNIDTSK	Unambiguous	1	1	4oq1Tag-MBP	M22(Oxidation)	CID	1	0	1	1		1.31535e+06	0	0.07816	3.78011	1	19.924	42	4	1019.21	4073.82	-1.36328	36.0564	11421	11421	MS2	0/0	4oq1_product_trypsin-2ul_170524134822.raw
	High	GEImPNIPQmSAFWYAVR	Unambiguous	1	1	4oq1Tag-MBP	M4(Oxidation); M10(Oxidation)	CID	1	0	1	1		1.90139e+08	0	0.03054	3.71218	0	47.7316	40	3	714.676	2142.01	-0.767777	30.8713	8672	8672	MS2	0/0	4oq1_product_trypsin-2ul_170524134822.raw
	High	AFQDKLYPFTWDAVR	Unambiguous	1	1	4oq1Tag-MBP		CID	1	0	1	1			0	0.03091	3.65419	1	5.03861	34	3	619.649	1856.93	0.0367924	31.2767	8900	8900	MS2	0/0	4oq1_product_trypsin-2ul_170524134822.raw
	High	FGGYAQSGLLAEITPDK	Unambiguous	1	1	4oq1Tag-MBP		CID	1	0	1	1		1.08985e+06	0	0.001955	3.62291	0	13.7388	41	2	883.952	1766.9	-0.125502	36.4004	11605	11605	MS2	0/0	4oq1_product_trypsin-2ul_170524134822.raw
	High	YENGKYDIKDVGVDNAGAK	Unambiguous	1	1	4oq1Tag-MBP		CID	1	0	1	1		322098	0	0.05027	3.58831	2	5.27896	25	3	686.004	2056	-0.0876813	21.5319	3289	3289	MS2	0/0	4oq1_product_trypsin-2ul_170524134822.raw
	High	VNYGVTVLPTFK	Unambiguous	1	1	4oq1Tag-MBP		CID	1	0	1	1		8.80023e+06	0	0.006034	3.56426	0	16.7098	41	2	669.376	1337.74	-1.57056	29.8755	8126	8126	MS2	0/0	4oq1_product_trypsin-2ul_170524134822.raw
	High	GEIMPNIPQMSAFWYAVR	Unambiguous	1	1	4oq1Tag-MBP		CID	1	0	1	1			0	0.03725	3.479	0	3.55563	64	2	1055.52	2110.03	0.336993	39.2396	12698	12698	MS2	0/0	4oq1_product_trypsin-2ul_170524134822.raw
	High	GEImPNIPQMSAFWYAVR	Unambiguous	1	1	4oq1Tag-MBP	M4(Oxidation)	CID	1	0	1	1			0	0.008937	3.47666	0	0.934053	41	3	709.345	2126.02	0.652903	34.7958	10867	10867	MS2	0/0	4oq1_product_trypsin-2ul_170524134822.raw
	High	IAATMENAQKGEImPNIPQmSAFWYAVR	Unambiguous	1	1	4oq1Tag-MBP	M14(Oxidation); M20(Oxidation)	CID	1	0	1	1		1.83626e+06	0	0.04219	3.44988	1	18.0093	43	4	800.641	3199.54	0.993524	29.3437	7798	7798	MS2	0/0	4oq1_product_trypsin-2ul_170524134822.raw
	High	DKPLGAVALK	Unambiguous	1	1	4oq1Tag-MBP		CID	1	0	1	1			0	0.05524	3.373	0	26.392	68	3	337.878	1011.62	-0.529337	23.7359	4512	4512	MS2	0/0	4oq1_product_trypsin-2ul_170524134822.raw
	High	GEImPNIPQMSAFWYAVR	Unambiguous	1	1	4oq1Tag-MBP	M4(Oxidation)	CID	1	0	1	1			0	0.01595	3.34292	0	17.6969	44	3	709.345	2126.02	0.136148	33.766	10338	10338	MS2	0/0	4oq1_product_trypsin-2ul_170524134822.raw
	High	LIAYPIAVEALSLIYNK	Unambiguous	1	1	4oq1Tag-MBP		CID	1	0	1	1		16835.9	0	0.007532	3.32879	0	29.5464	150	3	631.037	1891.1	1.28357	38.1479	12302	12302	MS2	0/0	4oq1_product_trypsin-2ul_170524134822.raw
	High	YENGKYDIKDVGVDNAGAK	Unambiguous	1	1	4oq1Tag-MBP		CID	1	0	1	1		234052	0	0.03102	3.23372	2	14.0328	221	2	1028.51	2056	3.12498	21.1586	3148	3148	MS2	0/0	4oq1_product_trypsin-2ul_170524134822.raw
	High	FPQVAATGDGPDIIFWAHDR	Unambiguous	1	1	4oq1Tag-MBP		CID	1	0	1	1		368083	0	0.01691	3.20878	0	0	28	3	738.363	2213.08	-0.768832	35.8364	11345	11345	MS2	0/0	4oq1_product_trypsin-2ul_170524134822.raw
	High	HMNADTDYSIAEAAFNKGETAmTINGPWAWSNIDTSK	Unambiguous	1	1	4oq1Tag-MBP	M22(Oxidation)	CID	1	0	1	1		1.96542e+06	0	0.1451	3.17471	1	8.15669	42	4	1019.21	4073.83	-0.0448385	35.0009	10968	10968	MS2	0/0	4oq1_product_trypsin-2ul_170524134822.raw
	High	IAATMENAQKGEImPNIPQMSAFWYAVR	Unambiguous	1	1	4oq1Tag-MBP	M14(Oxidation)	CID	1	0	1	1		219786	0	0.08886	3.16344	1	15.5445	42	4	796.641	3183.54	0.168123	33.2393	10015	10015	MS2	0/0	4oq1_product_trypsin-2ul_170524134822.raw
	High	EFLENYLLTDEGLEAVNK	Unambiguous	1	1	4oq1Tag-MBP		CID	1	0	1	1		2.71405e+06	0	0.005158	3.0965	0	30.6589	41	2	1049.02	2097.04	0.297057	31.0014	8752	8752	MS2	0/0	4oq1_product_trypsin-2ul_170524134822.raw
	High	TWEEIPALDKELK	Unambiguous	1	1	4oq1Tag-MBP		CID	1	0	1	1			0	0.114	3.08634	1	49.9344	42	2	786.419	1571.83	0.0517472	29.0787	7682	7682	MS2	0/0	4oq1_product_trypsin-2ul_170524134822.raw
	High	GEImPNIPQmSAFWYAVR	Unambiguous	1	1	4oq1Tag-MBP	M4(Oxidation); M10(Oxidation)	CID	1	0	1	1			0	0.06637	3.039	0	17.549	32	3	714.677	2142.02	1.28381	33.6358	10257	10257	MS2	0/0	4oq1_product_trypsin-2ul_170524134822.raw
	High	EFLENYLLTDEGLEAVNK	Unambiguous	1	1	4oq1Tag-MBP		CID	1	0	1	1		6.6938e+06	0	0.07052	3.02068	0	1.73391	7	3	699.685	2097.04	1.25112	33.6345	10255	10255	MS2	0/0	4oq1_product_trypsin-2ul_170524134822.raw
	High	DKPLGAVALK	Unambiguous	1	1	4oq1Tag-MBP		CID	1	0	1	1			0	0.04682	2.94852	0	1.66615	23	3	337.878	1011.62	-0.438836	22.3305	3725	3725	MS2	0/0	4oq1_product_trypsin-2ul_170524134822.raw
	High	IAATMENAQKGEImPNIPQmSAFWYAVR	Unambiguous	1	1	4oq1Tag-MBP	M14(Oxidation); M20(Oxidation)	CID	1	0	1	1		2.49961e+06	0	0.07653	2.92524	1	0.393435	3	3	1067.18	3199.54	0.749736	29.4444	7844	7844	MS2	0/0	4oq1_product_trypsin-2ul_170524134822.raw
	High	FGGYAQSGLLAEITPDK	Unambiguous	1	1	4oq1Tag-MBP		CID	1	0	1	1			0	0.07748	2.9242	0	3.33582	38	2	883.952	1766.9	0.35811	39.4663	12750	12750	MS2	0/0	4oq1_product_trypsin-2ul_170524134822.raw
	High	AGLTFLVDLIK	Unambiguous	1	1	4oq1Tag-MBP		CID	1	0	1	1		1.05375e+06	0	0.1298	2.86003	0	14.9363	4	2	595.364	1189.72	0.523536	36.7833	11803	11803	MS2	0/0	4oq1_product_trypsin-2ul_170524134822.raw
	High	FGGYAQSGLLAEITPDKAFQDKLYPFTWDAVR	Unambiguous	1	1	4oq1Tag-MBP		CID	1	0	1	1			0	0.05462	2.85623	2	67.0251	128	3	1202.27	3604.81	-0.406049	34.299	10615	10615	MS2	0/0	4oq1_product_trypsin-2ul_170524134822.raw
	High	LIAYPIAVEALSLIYNK	Unambiguous	1	1	4oq1Tag-MBP		CID	1	0	1	1		907778	0	0.05244	2.82306	0	24.6187	146	3	631.036	1891.09	0.0248496	32.7042	9740	9740	MS2	0/0	4oq1_product_trypsin-2ul_170524134822.raw
	High	VTVEHPDKLEEKFPQVAATGDGPDIIFWAHDR	Unambiguous	1	1	4oq1Tag-MBP		CID	1	0	1	1		748341	0	0.1368	2.79827	2	21.6276	42	4	905.205	3617.8	-1.24577	31.7103	9148	9148	MS2	0/0	4oq1_product_trypsin-2ul_170524134822.raw
	High	GETAmTINGPWAWSNIDTSK	Unambiguous	1	1	4oq1Tag-MBP	M5(Oxidation)	CID	1	0	1	1		1.94786e+07	0	0.02203	2.7817	0	12.6735	41	3	732.34	2195.01	-0.799942	29.935	8164	8164	MS2	0/0	4oq1_product_trypsin-2ul_170524134822.raw
	High	DKPLGAVALK	Unambiguous	1	1	4oq1Tag-MBP		CID	1	0	1	1		15285604	0	0.09893	2.76699	0	15.6634	34	3	337.878	1011.62	-0.348335	21.3157	3211	3211	MS2	0/0	4oq1_product_trypsin-2ul_170524134822.raw
	High	VNYGVTVLPTFK	Unambiguous	1	1	4oq1Tag-MBP		CID	1	0	1	1			0	0.05589	2.74122	0	41.8495	41	2	669.377	1337.75	0.0719566	34.1702	10547	10547	MS2	0/0	4oq1_product_trypsin-2ul_170524134822.raw
	High	FGGYAQSGLLAEITPDK	Unambiguous	1	1	4oq1Tag-MBP		CID	1	0	1	1		2.55301e+06	0	0.07099	2.72	0	29.2228	45	2	883.953	1766.9	1.18716	27.1691	6498	6498	MS2	0/0	4oq1_product_trypsin-2ul_170524134822.raw
	High	GEIMPNIPQMSAFWYAVR	Unambiguous	1	1	4oq1Tag-MBP		CID	1	0	1	1		1.22073e+08	0	0.02626	2.68627	0	0	1	3	704.011	2110.02	-2.7645	35.6212	11286	11286	MS2	0/0	4oq1_product_trypsin-2ul_170524134822.raw
	High	NKHmNADTDYSIAEAAFNK	Unambiguous	1	1	4oq1Tag-MBP	M4(Oxidation)	CID	1	0	1	1		1.92126e+07	0	0.09072	2.65685	1	43.0328	29	4	539.748	2155.97	-0.0288118	23.3953	4336	4336	MS2	0/0	4oq1_product_trypsin-2ul_170524134822.raw
	High	EFLENYLLTDEGLEAVNK	Unambiguous	1	1	4oq1Tag-MBP		CID	1	0	1	1			0	0.1037	2.6527	0	9.88507	41	2	1049.02	2097.04	1.69411	40.7724	13033	13033	MS2	0/0	4oq1_product_trypsin-2ul_170524134822.raw
	High	VNYGVTVLPTFK	Unambiguous	1	1	4oq1Tag-MBP		CID	1	0	1	1			0	0.02848	2.63901	0	28.9004	42	2	669.377	1337.75	-0.475548	33.1623	9968	9968	MS2	0/0	4oq1_product_trypsin-2ul_170524134822.raw
	High	VNYGVTVLPTFK	Unambiguous	1	1	4oq1Tag-MBP		CID	1	0	1	1			0	0.08749	2.63816	0	17.7563	8	2	669.377	1337.75	0.893212	31.1261	8826	8826	MS2	0/0	4oq1_product_trypsin-2ul_170524134822.raw
	High	NKHmNADTDYSIAEAAFNK	Unambiguous	1	1	4oq1Tag-MBP	M4(Oxidation)	CID	1	0	1	1		617286	0	0.0291	2.61218	1	0	240	2	1078.49	2155.97	0.606477	23.449	4369	4369	MS2	0/0	4oq1_product_trypsin-2ul_170524134822.raw
	High	HmNADTDYSIAEAAFNKGETAMTINGPWAWSNIDTSK	Unambiguous	1	1	4oq1Tag-MBP	M2(Oxidation)	CID	1	0	1	1			0	0.1582	2.60231	1	1.07969	41	4	1019.21	4073.83	0.374665	38.0805	12279	12279	MS2	0/0	4oq1_product_trypsin-2ul_170524134822.raw
	High	FGGYAQSGLLAEITPDK	Unambiguous	1	1	4oq1Tag-MBP		CID	1	0	1	1		458307	0	0.07353	2.59418	0	7.52425	38	2	883.952	1766.9	-0.0564141	34.3766	10651	10651	MS2	0/0	4oq1_product_trypsin-2ul_170524134822.raw
	High	LIAYPIAVEALSLIYNKDLLPNPPK	Unambiguous	1	1	4oq1Tag-MBP		CID	1	0	1	1		339386	0	0.03659	2.55628	1	66.0135	42	4	692.153	2765.59	1.70135	38.6258	12488	12488	MS2	0/0	4oq1_product_trypsin-2ul_170524134822.raw
	High	EFLENYLLTDEGLEAVNK	Unambiguous	1	1	4oq1Tag-MBP		CID	1	0	1	1			0	0.07734	2.5471	0	0	34	2	1049.02	2097.04	0.180635	41.7759	13242	13242	MS2	0/0	4oq1_product_trypsin-2ul_170524134822.raw
	High	TWEEIPALDKELK	Unambiguous	1	1	4oq1Tag-MBP		CID	1	0	1	1		708251	0	0.04829	2.53223	1	12.2136	101	3	524.616	1571.83	0.742143	29.9091	8145	8145	MS2	0/0	4oq1_product_trypsin-2ul_170524134822.raw
	High	HmNADTDYSIAEAAFNK	Unambiguous	1	1	4oq1Tag-MBP	M2(Oxidation)	CID	1	0	1	1		2.60288e+07	0	0.05922	2.52842	0	0	92	2	957.421	1913.83	0.598811	24.9769	5216	5216	MS2	0/0	4oq1_product_trypsin-2ul_170524134822.raw
	High	AGLTFLVDLIK	Unambiguous	1	1	4oq1Tag-MBP		CID	1	0	1	1			0	0.05838	2.50461	0	44.8942	250	3	397.244	1189.72	-0.53946	31.2508	8890	8890	MS2	0/0	4oq1_product_trypsin-2ul_170524134822.raw
	High	DKPLGAVALK	Unambiguous	1	1	4oq1Tag-MBP		CID	1	0	1	1			0	0.07642	2.47346	0	77.5748	119	3	337.877	1011.62	-2.33936	24.3735	4885	4885	MS2	0/0	4oq1_product_trypsin-2ul_170524134822.raw
	High	EFLENYLLTDEGLEAVNK	Unambiguous	1	1	4oq1Tag-MBP		CID	1	0	1	1			0	0.102	2.47136	0	14.2612	58	2	1049.02	2097.04	0.0642135	42.7849	13426	13426	MS2	0/0	4oq1_product_trypsin-2ul_170524134822.raw
	High	LIAYPIAVEALSLIYNK	Unambiguous	1	1	4oq1Tag-MBP		CID	1	0	1	1			0	0.0236	2.42408	0	0	45	2	946.05	1891.09	-0.613541	43.6316	13572	13572	MS2	0/0	4oq1_product_trypsin-2ul_170524134822.raw
	High	VTVEHPDKLEEKFPQVAATGDGPDIIFWAHDR	Unambiguous	1	1	4oq1Tag-MBP		CID	1	0	1	1		408070	0	0.06932	2.36935	2	31.9063	250	6	603.807	3617.81	1.17618	32.8574	9817	9817	MS2	0/0	4oq1_product_trypsin-2ul_170524134822.raw
	High	VNYGVTVLPTFK	Unambiguous	1	1	4oq1Tag-MBP		CID	1	0	1	1			0	0.09023	2.30293	0	54.6315	49	2	669.376	1337.74	-1.57056	37.9374	12233	12233	MS2	0/0	4oq1_product_trypsin-2ul_170524134822.raw
	High	QTVDEALKDAQTNSSS	Unambiguous	1	1	4oq1Tag-MBP		CID	1	0	1	1			0	0.09273	2.2514	1	25.3624	41	2	847.397	1693.79	-0.827075	24.7147	5069	5069	MS2	0/0	4oq1_product_trypsin-2ul_170524134822.raw
	High	LIAYPIAVEALSLIYNK	Unambiguous	1	1	4oq1Tag-MBP		CID	1	0	1	1		458603	0	0.08138	2.2506	0	11.9148	64	2	946.051	1891.09	0.03196	36.5016	11653	11653	MS2	0/0	4oq1_product_trypsin-2ul_170524134822.raw
	High	LYPFTWDAVR	Unambiguous	1	1	4oq1Tag-MBP		CID	1	0	1	1		2.9453e+06	0	0.06278	2.24605	0	2.70767	43	2	634.327	1267.65	0.472771	33.6348	10256	10256	MS2	0/0	4oq1_product_trypsin-2ul_170524134822.raw
	High	YDIKDVGVDNAGAK	Unambiguous	1	1	4oq1Tag-MBP		CID	1	0	1	1		100283	0	0.1355	2.24437	1	49.9202	131	3	488.916	1464.73	-0.0184275	24.582	5003	5003	MS2	0/0	4oq1_product_trypsin-2ul_170524134822.raw
	High	ELAKEFLENYLLTDEGLEAVNK	Unambiguous	1	1	4oq1Tag-MBP		CID	1	0	1	1		708339	0	0.105	2.22931	1	13.9981	40	3	846.771	2538.3	0.371797	32.7219	9748	9748	MS2	0/0	4oq1_product_trypsin-2ul_170524134822.raw
	High	VNYGVTVLPTFK	Unambiguous	1	1	4oq1Tag-MBP		CID	1	0	1	1			0	0.03899	2.2254	0	20.2734	42	2	669.377	1337.75	-0.110545	32.1353	9396	9396	MS2	0/0	4oq1_product_trypsin-2ul_170524134822.raw
	High	VTVEHPDKLEEKFPQVAATGDGPDIIFWAHDR	Unambiguous	1	1	4oq1Tag-MBP		CID	1	0	1	1		7.19613e+07	0	0.01884	2.22369	2	5.27266	41	6	603.807	3617.81	0.771287	28.6194	7426	7426	MS2	0/0	4oq1_product_trypsin-2ul_170524134822.raw
	High	FGGYAQSGLLAEITPDKAFQDK	Unambiguous	1	1	4oq1Tag-MBP		CID	1	0	1	1		493954	0	0.06074	2.19738	1	31.5969	55	4	589.801	2356.18	-0.117945	27.9563	6998	6998	MS2	0/0	4oq1_product_trypsin-2ul_170524134822.raw
	High	EFLENYLLTDEGLEAVNKDKPLGAVALK	Unambiguous	1	1	4oq1Tag-MBP		CID	1	0	1	1		1.5824e+06	0	0.03614	2.15423	1	2.67219	39	4	773.167	3089.65	1.61484	31.3226	8927	8927	MS2	0/0	4oq1_product_trypsin-2ul_170524134822.raw
	High	IAATmENAQKGEIMPNIPQMSAFWYAVR	Unambiguous	1	1	4oq1Tag-MBP	M5(Oxidation)	CID	1	0	1	1		2.48403e+06	0	0.0692	2.14311	1	56.4026	41	4	796.641	3183.54	-0.215319	32.9401	9856	9856	MS2	0/0	4oq1_product_trypsin-2ul_170524134822.raw
	High	AFQDKLYPFTWDAVR	Unambiguous	1	1	4oq1Tag-MBP		CID	1	0	1	1			0	0.1458	2.14222	1	10.1119	56	3	619.649	1856.93	-0.554846	32.2845	9493	9493	MS2	0/0	4oq1_product_trypsin-2ul_170524134822.raw
	High	TWEEIPALDKELK	Unambiguous	1	1	4oq1Tag-MBP		CID	1	0	1	1		157270	0	0.1498	2.12025	1	51.4171	250	3	524.616	1571.83	0.276176	33.2026	9999	9999	MS2	0/0	4oq1_product_trypsin-2ul_170524134822.raw
	High	FPQVAATGDGPDIIFWAHDR	Unambiguous	1	1	4oq1Tag-MBP		CID	1	0	1	1		1.14616e+06	0	0.01717	2.10708	0	17.1983	42	4	554.025	2213.08	0.217948	29.2546	7755	7755	MS2	0/0	4oq1_product_trypsin-2ul_170524134822.raw
	High	GQPSKPFVGVLSAGINAASPNKELAK	Unambiguous	1	1	4oq1Tag-MBP		CID	1	0	1	1		411805	0	0.07971	2.08534	1	42.6908	43	4	645.86	2580.42	0.812033	29.9795	8180	8180	MS2	0/0	4oq1_product_trypsin-2ul_170524134822.raw
	High	TWEEIPALDKELK	Unambiguous	1	1	4oq1Tag-MBP		CID	1	0	1	1		536488	0	0.1162	2.06965	1	0	250	3	524.616	1571.83	0.392668	31.1412	8835	8835	MS2	0/0	4oq1_product_trypsin-2ul_170524134822.raw
	High	AGLTFLVDLIK	Unambiguous	1	1	4oq1Tag-MBP		CID	1	0	1	1			0	0.1028	2.03046	0	29.3904	19	2	595.363	1189.72	0.113119	37.767	12182	12182	MS2	0/0	4oq1_product_trypsin-2ul_170524134822.raw
	High	GQPSKPFVGVLSAGINAASPNKELAK	Unambiguous	1	1	4oq1Tag-MBP		CID	1	0	1	1			0	0.001717	2.0276	1	0	33	4	645.859	2580.41	0.0551297	27.3152	6588	6588	MS2	0/0	4oq1_product_trypsin-2ul_170524134822.raw
	High	EFLENYLLTDEGLEAVNK	Unambiguous	1	1	4oq1Tag-MBP		CID	1	0	1	1			0	0.1513	2.01166	0	15.6031	42	3	699.685	2097.04	0.814541	38.9657	12623	12623	MS2	0/0	4oq1_product_trypsin-2ul_170524134822.raw
	High	GQPSKPFVGVLSAGINAASPNK	Unambiguous	1	1	4oq1Tag-MBP		CID	1	0	1	1		1.07005e+08	0	0.138	2.00116	0	0	1	2	1070.08	2139.16	-0.333966	27.0119	6426	6426	MS2	0/0	4oq1_product_trypsin-2ul_170524134822.raw
	High	NKHmNADTDYSIAEAAFNK	Unambiguous	1	1	4oq1Tag-MBP	M4(Oxidation)	CID	1	0	1	1		1.92126e+07	0	0.1036	1.98145	1	39.9633	28	4	539.748	2155.97	-0.142051	23.4102	4347	4347	MS2	0/0	4oq1_product_trypsin-2ul_170524134822.raw
	High	HMNADTDYSIAEAAFNK	Unambiguous	1	1	4oq1Tag-MBP		CID	1	0	1	1			0	0.03559	1.97361	0	45.286	41	3	633.285	1897.84	0.361596	27.8053	6897	6897	MS2	0/0	4oq1_product_trypsin-2ul_170524134822.raw
	High	GQPSKPFVGVLSAGINAASPNK	Unambiguous	1	1	4oq1Tag-MBP		CID	1	0	1	1		3.89075e+06	0	0.05422	1.95074	0	0	42	3	713.724	2139.16	0.601316	28.9492	7607	7607	MS2	0/0	4oq1_product_trypsin-2ul_170524134822.raw
	High	EFLENYLLTDEGLEAVNK	Unambiguous	1	1	4oq1Tag-MBP		CID	1	0	1	1			0	0.08841	1.93594	0	6.87956	48	2	1049.02	2097.04	-0.86716	44.7925	13774	13774	MS2	0/0	4oq1_product_trypsin-2ul_170524134822.raw
	High	LVIWINGDKGYNGLAEVGK	Unambiguous	1	1	4oq1Tag-MBP		CID	1	0	1	1		3.08194e+07	0	0.05383	1.89242	1	35.4602	43	3	682.706	2046.1	0.90055	28.7617	7509	7509	MS2	0/0	4oq1_product_trypsin-2ul_170524134822.raw
	High	GQPSKPFVGVLSAGINAASPNK	Unambiguous	1	1	4oq1Tag-MBP		CID	1	0	1	1		4.95867e+06	0	0.09329	1.88178	0	31.9529	4	4	535.544	2139.16	0.167045	27.022	6429	6429	MS2	0/0	4oq1_product_trypsin-2ul_170524134822.raw
	High	GQPSKPFVGVLSAGINAASPNK	Unambiguous	1	1	4oq1Tag-MBP		CID	1	0	1	1			0	0.04669	1.81221	0	5.07649	57	2	1070.08	2139.16	0.122552	28.0228	7038	7038	MS2	0/0	4oq1_product_trypsin-2ul_170524134822.raw
	High	AGLTFLVDLIK	Unambiguous	1	1	4oq1Tag-MBP		CID	1	0	1	1		3.90101e+06	0	0.1009	1.79268	0	5.71002	21	2	595.363	1189.72	0.318328	34.7434	10833	10833	MS2	0/0	4oq1_product_trypsin-2ul_170524134822.raw
	High	LIAYPIAVEALSLIYNK	Unambiguous	1	1	4oq1Tag-MBP		CID	1	0	1	1			0	0.1306	1.69345	0	0	23	2	946.05	1891.09	-0.290791	42.6275	13399	13399	MS2	0/0	4oq1_product_trypsin-2ul_170524134822.raw
	High	GQPSKPFVGVLSAGINAASPNKELAK	Unambiguous	1	1	4oq1Tag-MBP		CID	1	0	1	1		174012	0	0.1012	1.59444	1	27.3616	250	4	645.861	2580.42	2.51506	33.9689	10438	10438	MS2	0/0	4oq1_product_trypsin-2ul_170524134822.raw
	High	EFLENYLLTDEGLEAVNK	Unambiguous	1	1	4oq1Tag-MBP		CID	1	0	1	1		1.55562e+06	0	0.1204	1.58645	0	0	22	2	1049.02	2097.04	-0.16863	36.9333	11880	11880	MS2	0/0	4oq1_product_trypsin-2ul_170524134822.raw
	High	FGGYAQSGLLAEITPDKAFQDK	Unambiguous	1	1	4oq1Tag-MBP		CID	1	0	1	1		390312	0	0.1202	1.54879	1	60.2615	134	2	1178.59	2356.18	-0.365574	31.1806	8854	8854	MS2	0/0	4oq1_product_trypsin-2ul_170524134822.raw
	High	YENGKYDIKDVGVDNAGAK	Unambiguous	1	1	4oq1Tag-MBP		CID	1	0	1	1		234052	0	0.08575	1.51351	2	0	102	2	1028.5	2056	-1.50609	21.1772	3155	3155	MS2	0/0	4oq1_product_trypsin-2ul_170524134822.raw
	High	FGGYAQSGLLAEITPDK	Unambiguous	1	1	4oq1Tag-MBP		CID	1	0	1	1			0	0.1031	1.51241	0	8.04816	6	2	883.952	1766.9	0.35811	32.3452	9525	9525	MS2	0/0	4oq1_product_trypsin-2ul_170524134822.raw
	High	EFLENYLLTDEGLEAVNK	Unambiguous	1	1	4oq1Tag-MBP		CID	1	0	1	1			0	0.08002	1.48769	0	16.6088	41	3	699.685	2097.04	0.989173	34.6475	10789	10789	MS2	0/0	4oq1_product_trypsin-2ul_170524134822.raw
	High	AGLTFLVDLIK	Unambiguous	1	1	4oq1Tag-MBP		CID	1	0	1	1		2.8981e+06	0	0.1127	1.47156	0	23.3979	18	2	595.364	1189.72	0.62614	38.7876	12547	12547	MS2	0/0	4oq1_product_trypsin-2ul_170524134822.raw
	High	FPQVAATGDGPDIIFWAHDR	Unambiguous	1	1	4oq1Tag-MBP		CID	1	0	1	1		375191	0	0.04242	1.45929	0	31.3668	43	4	554.026	2213.08	2.75524	31.1831	8855	8855	MS2	0/0	4oq1_product_trypsin-2ul_170524134822.raw
	High	GQPSKPFVGVLSAGINAASPNKELAK	Unambiguous	1	1	4oq1Tag-MBP		CID	1	0	1	1		134023	0	0.1659	1.27116	1	53.7093	80	4	645.86	2580.42	1.09587	31.8202	9208	9208	MS2	0/0	4oq1_product_trypsin-2ul_170524134822.raw
	High	GQPSKPFVGVLSAGINAASPNK	Unambiguous	1	1	4oq1Tag-MBP		CID	1	0	1	1			0	0.1796	1.1638	0	0	70	2	1070.08	2139.16	1.14972	29.3	7777	7777	MS2	0/0	4oq1_product_trypsin-2ul_170524134822.raw
	High	ELAKEFLENYLLTDEGLEAVNK	Unambiguous	1	1	4oq1Tag-MBP		CID	1	0	1	1		3.40329e+06	0.002	0.2079	2.34829	1	60.361	46	2	1269.65	2538.3	0.930145	33.3903	10108	10108	MS2	0/0	4oq1_product_trypsin-2ul_170524134822.raw
	High	FGGYAQSGLLAEITPDK	Unambiguous	1	1	4oq1Tag-MBP		CID	1	0	1	1		970535	0.002	0.1956	2.19514	0	4.14087	24	2	883.952	1766.9	-0.125502	35.3895	11149	11149	MS2	0/0	4oq1_product_trypsin-2ul_170524134822.raw
	High	TWEEIPALDKELK	Unambiguous	1	1	4oq1Tag-MBP		CID	1	0	1	1		3.02788e+06	0.002	0.1913	2.11532	1	6.21565	37	3	524.616	1571.83	0.276176	28.863	7554	7554	MS2	0/0	4oq1_product_trypsin-2ul_170524134822.raw
	High	TWEEIPALDKELK	Unambiguous	1	1	4oq1Tag-MBP		CID	1	0	1	1		725371	0.002	0.2011	1.97738	1	15.2286	37	2	786.421	1571.83	1.68263	27.0238	6431	6431	MS2	0/0	4oq1_product_trypsin-2ul_170524134822.raw
	High	AFQDKLYPFTWDAVR	Unambiguous	1	1	4oq1Tag-MBP		CID	1	0	1	1			0.002	0.1972	1.85132	1	36.2751	42	2	928.969	1856.93	-0.810556	31.2804	8904	8904	MS2	0/0	4oq1_product_trypsin-2ul_170524134822.raw
	High	LVIWINGDK	Unambiguous	1	1	4oq1Tag-MBP		CID	1	0	1	1		1.58932e+08	0.002	0.2028	1.67711	0	21.5369	6	2	529.305	1057.6	-0.633646	27.8938	6954	6954	MS2	0/0	4oq1_product_trypsin-2ul_170524134822.raw
	High	GEImPNIPQMSAFWYAVR	Unambiguous	1	1	4oq1Tag-MBP	M4(Oxidation)	CID	1	0	1	1			0.002	0.184	1.5612	0	6.19635	42	2	1063.51	2126.02	0.314725	39.9286	12853	12853	MS2	0/0	4oq1_product_trypsin-2ul_170524134822.raw
	High	IEEGKLVIWINGDK	Unambiguous	1	1	4oq1Tag-MBP		CID	1	0	1	1		592359	0.002	0.1909	1.55213	1	27.853	42	2	807.448	1613.89	-0.228891	27.7185	6840	6840	MS2	0/0	4oq1_product_trypsin-2ul_170524134822.raw
	High	VNYGVTVLPTFK	Unambiguous	1	1	4oq1Tag-MBP		CID	1	0	1	1			0.002	0.1927	1.42069	0	65.7362	38	2	669.376	1337.75	-0.566799	36.6482	11725	11725	MS2	0/0	4oq1_product_trypsin-2ul_170524134822.raw
	High	EFLENYLLTDEGLEAVNK	Unambiguous	1	1	4oq1Tag-MBP		CID	1	0	1	1			0.002	0.1832	1.39596	0	0	51	2	1049.02	2097.04	-0.983582	43.7888	13604	13604	MS2	0/0	4oq1_product_trypsin-2ul_170524134822.raw
	High	FGGYAQSGLLAEITPDK	Unambiguous	1	1	4oq1Tag-MBP		CID	1	0	1	1			0.002	0.2011	1.17039	0	5.96902	39	2	883.951	1766.9	-0.470939	43.5088	13550	13550	MS2	0/0	4oq1_product_trypsin-2ul_170524134822.raw
	High	LIAYPIAVEALSLIYNK	Unambiguous	1	1	4oq1Tag-MBP		CID	1	0	1	1		402275	0.002	0.2072	0.827319	0	0	34	2	946.051	1891.09	0.22561	44.639	13751	13751	MS2	0/0	4oq1_product_trypsin-2ul_170524134822.raw
	High	HmNADTDYSIAEAAFNKGETAmTINGPWAWSNIDTSK	Unambiguous	1	1	4oq1Tag-MBP	M2(Oxidation); M22(Oxidation)	CID	1	0	1	1		4.12653e+06	0.003	0.2354	2.64247	1	0	43	3	1363.95	4089.82	0.291611	30.6638	8546	8546	MS2	0/0	4oq1_product_trypsin-2ul_170524134822.raw
	High	GEIMPNIPQmSAFWYAVR	Unambiguous	1	1	4oq1Tag-MBP	M10(Oxidation)	CID	1	0	1	1		511644	0.003	0.2139	2.38722	0	16.269	36	3	709.345	2126.02	-0.12223	35.9769	11381	11381	MS2	0/0	4oq1_product_trypsin-2ul_170524134822.raw
	High	FGGYAQSGLLAEITPDK	Unambiguous	1	1	4oq1Tag-MBP		CID	1	0	1	1		493814	0.003	0.2199	2.33999	0	73.4522	40	3	589.637	1766.9	-0.340374	30.9438	8713	8713	MS2	0/0	4oq1_product_trypsin-2ul_170524134822.raw
	High	FGGYAQSGLLAEITPDK	Unambiguous	1	1	4oq1Tag-MBP		CID	1	0	1	1		5.85673e+06	0.003	0.2186	2.0689	0	5.66294	9	3	589.637	1766.9	0.0741506	27.1623	6491	6491	MS2	0/0	4oq1_product_trypsin-2ul_170524134822.raw
	High	GQPSKPFVGVLSAGINAASPNK	Unambiguous	1	1	4oq1Tag-MBP		CID	1	0	1	1		794640	0.003	0.2134	1.80712	0	29.8737	29	3	713.724	2139.16	0.858107	29.9768	8177	8177	MS2	0/0	4oq1_product_trypsin-2ul_170524134822.raw
	High	VNYGVTVLPTFK	Unambiguous	1	1	4oq1Tag-MBP		CID	1	0	1	1		283480	0.003	0.2328	1.77122	0	34.3242	23	2	669.378	1337.75	1.44072	35.1738	11041	11041	MS2	0/0	4oq1_product_trypsin-2ul_170524134822.raw
	High	LIAYPIAVEALSLIYNK	Unambiguous	1	1	4oq1Tag-MBP		CID	1	0	1	1			0.003	0.235	1.73698	0	2.07118	18	2	946.051	1891.09	0.03196	41.6183	13209	13209	MS2	0/0	4oq1_product_trypsin-2ul_170524134822.raw
	High	IAATmENAQKGEImPNIPQmSAFWYAVR	Unambiguous	1	1	4oq1Tag-MBP	M5(Oxidation); M14(Oxidation); M20(Oxidation)	CID	1	0	1	1		1.6539e+06	0.003	0.2229	1.26495	1	40.5792	42	4	804.638	3215.53	-0.694824	28.6541	7445	7445	MS2	0/0	4oq1_product_trypsin-2ul_170524134822.raw
	High	GQPSKPFVGVLSAGINAASPNKELAK	Unambiguous	1	1	4oq1Tag-MBP		CID	1	0	1	1		987278	0.003	0.2354	1.18054	1	53.2728	31	4	645.86	2580.42	0.71742	25.51	5546	5546	MS2	0/0	4oq1_product_trypsin-2ul_170524134822.raw
	High	DLLPNPPKTWEEIPALDKELK	Unambiguous	1	1	4oq1Tag-MBP		CID	1	0	1	1			0.003	0.2102	0.746438	2	19.8346	250	4	612.336	2446.32	-0.912343	30.3425	8376	8376	MS2	0/0	4oq1_product_trypsin-2ul_170524134822.raw
	High	ELAKEFLENYLLTDEGLEAVNK	Unambiguous	1	1	4oq1Tag-MBP		CID	1	0	1	1			0.005	0.2573	2.45133	1	57.3852	69	3	846.771	2538.3	0.29966	38.9666	12624	12624	MS2	0/0	4oq1_product_trypsin-2ul_170524134822.raw
	High	YDIKDVGVDNAGAK	Unambiguous	1	1	4oq1Tag-MBP		CID	1	0	1	1		122436	0.005	0.243	2.0801	1	34.5051	35	3	488.916	1464.73	1.16916	21.4011	3255	3255	MS2	0/0	4oq1_product_trypsin-2ul_170524134822.raw
	High	HmNADTDYSIAEAAFNK	Unambiguous	1	1	4oq1Tag-MBP	M2(Oxidation)	CID	1	0	1	1		262829	0.005	0.2464	1.77321	0	15.9043	50	2	957.422	1913.84	1.42799	28.1312	7098	7098	MS2	0/0	4oq1_product_trypsin-2ul_170524134822.raw
	High	TWEEIPALDK	Unambiguous	1	1	4oq1Tag-MBP		CID	1	0	1	1			0.005	0.249	1.71623	0	17.0447	65	2	601.308	1201.61	-0.270105	32.1813	9427	9427	MS2	0/0	4oq1_product_trypsin-2ul_170524134822.raw
	High	SYEEELAK	Unambiguous	1	1	4oq1Tag-MBP		CID	1	0	1	1		442266	0.005	0.2683	1.70531	0	0	49	2	484.732	968.458	0.492397	20.0094	2636	2636	MS2	0/0	4oq1_product_trypsin-2ul_170524134822.raw
	High	EFLENYLLTDEGLEAVNKDKPLGAVALK	Unambiguous	1	1	4oq1Tag-MBP		CID	1	0	1	1		3.65321e+06	0.005	0.2682	1.4315	1	3.10967	39	4	773.166	3089.64	-0.123576	32.3455	9526	9526	MS2	0/0	4oq1_product_trypsin-2ul_170524134822.raw
	High	GEIMPNIPQMSAFWYAVR	Unambiguous	1	1	4oq1Tag-MBP		CID	1	0	1	1			0.005	0.2392	1.38244	0	0	49	2	1055.52	2110.03	0.221288	41.3285	13152	13152	MS2	0/0	4oq1_product_trypsin-2ul_170524134822.raw
	High	EFLENYLLTDEGLEAVNKDKPLGAVALK	Unambiguous	1	1	4oq1Tag-MBP		CID	1	0	1	1		290012	0.005	0.2468	1.33571	1	49.7435	47	4	773.163	3089.63	-3.12631	33.3597	10091	10091	MS2	0/0	4oq1_product_trypsin-2ul_170524134822.raw
	High	GETAMTINGPWAWSNIDTSK	Unambiguous	1	1	4oq1Tag-MBP		CID	1	0	1	1		10289.1	0.005	0.2625	1.29061	0	0	78	2	1090.01	2179	-3.49742	36.4249	11614	11614	MS2	0/0	4oq1_product_trypsin-2ul_170524134822.raw
	High	FPQVAATGDGPDIIFWAHDR	Unambiguous	1	1	4oq1Tag-MBP		CID	1	0	1	1			0.005	0.2502	1.26607	0	4.94453	29	3	738.364	2213.08	0.472237	43.8984	13627	13627	MS2	0/0	4oq1_product_trypsin-2ul_170524134822.raw
	High	FGGYAQSGLLAEITPDK	Unambiguous	1	1	4oq1Tag-MBP		CID	1	0	1	1		502706	0.005	0.2656	1.26283	0	15.0174	22	2	883.951	1766.9	-0.263676	37.4502	12073	12073	MS2	0/0	4oq1_product_trypsin-2ul_170524134822.raw
	High	AGLTFLVDLIK	Unambiguous	1	1	4oq1Tag-MBP		CID	1	0	1	2		847138	0.005	0.2449	1.20958	0	2.87873	15	2	595.363	1189.72	0.420932	31.3214	8925	8925	MS2	0/0	4oq1_product_trypsin-2ul_170524134822.raw
	High	LYPFTWDAVR	Unambiguous	1	1	4oq1Tag-MBP		CID	1	0	1	1		1.05999e+06	0.005	0.2586	1.11202	0	27.6055	107	3	423.221	1267.65	0.197347	27.3399	6607	6607	MS2	0/0	4oq1_product_trypsin-2ul_170524134822.raw
	High	GETAmTINGPWAWSNIDTSK	Unambiguous	1	1	4oq1Tag-MBP	M5(Oxidation)	CID	1	0	1	1		7.44596e+07	0.005	0.2615	0.966006	0	0.203737	2	2	1098.01	2195.01	0.846758	29.9755	8175	8175	MS2	0/0	4oq1_product_trypsin-2ul_170524134822.raw
	High	GEIMPNIPQMSAFWYAVR	Unambiguous	1	1	4oq1Tag-MBP		CID	1	0	1	1			0.005	0.2667	0.911668	0	0.886299	19	2	1055.52	2110.02	-0.125827	37.2213	11995	11995	MS2	0/0	4oq1_product_trypsin-2ul_170524134822.raw
	High	FGGYAQSGLLAEITPDKAFQDK	Unambiguous	1	1	4oq1Tag-MBP		CID	1	0	1	1			0.006	0.2724	1.9491	1	22.1904	43	3	786.066	2356.18	0.794411	35.8901	11356	11356	MS2	0/0	4oq1_product_trypsin-2ul_170524134822.raw
	High	GEIMPNIPQMSAFWYAVR	Unambiguous	1	1	4oq1Tag-MBP		CID	1	0	1	1		118552	0.006	0.2714	1.73693	0	0	119	3	704.015	2110.03	2.35545	38.6621	12502	12502	MS2	0/0	4oq1_product_trypsin-2ul_170524134822.raw
4oq1Catcher	4oq1Catcher	86.0153	74.77	1	7	7	37	2.75375e+08	107	12.0152	7.72314
	Confidence Level	Sequence	PSM Ambiguity	# Proteins	# Protein Groups	Protein Group Accessions	Modifications	Activation Type	ΔScore	ΔCn	Rank	Search Engine Rank	QuanResultID	Precursor Area	q-Value	PEP	XCorr	# Missed Cleavages	Isolation Interference [%]	Ion Inject Time [ms]	Charge	m/z [Da]	MH+ [Da]	ΔM [ppm]	RT [min]	First Scan	Last Scan	MS Order	Ions Matched	Spectrum File
	High	FKEVEPLAGYAVTTLDTDVQL	Unambiguous	1	1	4oq1Catcher		CID	1	0	1	1		8.81485e+06	0	0.001406	5.99928	1	0	250	2	1155.1	2309.19	-0.216471	32.8825	9825	9825	MS2	0/0	4oq1_product_trypsin-2ul_170524134822.raw
	High	TLYTDKNGEIFVTNLPLGNYR	Unambiguous	1	1	4oq1Catcher		CID	1	0	1	1		2.65936e+07	0	0.0004918	5.30472	1	2.86181	100	2	1214.63	2428.25	0.502182	29.7462	8043	8043	MS2	0/0	4oq1_product_trypsin-2ul_170524134822.raw
	High	TLYTDKNGEIFVTNLPLGNYR	Unambiguous	1	1	4oq1Catcher		CID	1	0	1	1			0	0.001674	5.28695	1	0	15	3	810.082	2428.23	-8.30083	30.2351	8310	8310	MS2	0/0	4oq1_product_trypsin-2ul_170524134822.raw
	High	FKEVEPLAGYAVTTLDTDVQL	Unambiguous	1	1	4oq1Catcher		CID	1	0	1	1		1.40348e+07	0	0.001213	5.03986	1	13.4276	38	2	1155.1	2309.18	-3.28252	35.8277	11342	11342	MS2	0/0	4oq1_product_trypsin-2ul_170524134822.raw
	High	NGEIFVTNLPLGNYR	Unambiguous	1	1	4oq1Catcher		CID	1	0	1	1		2.78479e+07	0	0.006132	3.73289	0	9.44872	36	3	569.634	1706.89	0.411649	30.8267	8641	8641	MS2	0/0	4oq1_product_trypsin-2ul_170524134822.raw
	High	NGEIFVTNLPLGNYR	Unambiguous	1	1	4oq1Catcher		CID	1	0	1	1		234510	0	0.03894	3.71549	0	28.1576	43	2	853.948	1706.89	1.17045	30.5771	8497	8497	MS2	0/0	4oq1_product_trypsin-2ul_170524134822.raw
	High	DVSEKEVPLIGEYR	Unambiguous	1	1	4oq1Catcher		CID	1	0	1	1			0	0.03231	3.63079	1	0	30	2	817.426	1633.84	1.00679	27.0881	6462	6462	MS2	0/0	4oq1_product_trypsin-2ul_170524134822.raw
	High	FKEVEPLAGYAVTTLDTDVQL	Unambiguous	1	1	4oq1Catcher		CID	1	0	1	1		3.59496e+06	0	0.04296	3.4021	1	4.91715	44	2	1155.1	2309.19	0.312157	36.8782	11852	11852	MS2	0/0	4oq1_product_trypsin-2ul_170524134822.raw
	High	GSHHHHHHGSTMTTK	Unambiguous	1	1	4oq1Catcher		CID	1	0	1	1			0	0.03165	3.36459	0	64.8579	47	4	423.694	1691.76	-0.911226	29.7667	8058	8058	MS2	0/0	4oq1_product_trypsin-2ul_170524134822.raw
	High	GSHHHHHHGSTMTTK	Unambiguous	1	1	4oq1Catcher		CID	1	0	1	1			0	0.02984	3.17905	0	46.4381	250	4	423.695	1691.76	-0.333977	29.2635	7760	7760	MS2	0/0	4oq1_product_trypsin-2ul_170524134822.raw
	High	FKEVEPLAGYAVTTLDTDVQL	Unambiguous	1	1	4oq1Catcher		CID	1	0	1	1			0	0.02181	3.17711	1	0	51	2	1155.1	2309.19	-0.00501988	38.8875	12596	12596	MS2	0/0	4oq1_product_trypsin-2ul_170524134822.raw
	High	FKEVEPLAGYAVTTLDTDVQL	Unambiguous	1	1	4oq1Catcher		CID	1	0	1	1			0	0.02523	3.03915	1	4.48853	71	2	1155.1	2309.19	0.206431	37.884	12218	12218	MS2	0/0	4oq1_product_trypsin-2ul_170524134822.raw
	High	FKEVEPLAGYAVTTLDTDVQL	Unambiguous	1	1	4oq1Catcher		CID	1	0	1	1			0	0.04007	2.98638	1	7.28561	52	2	1155.1	2309.19	-0.533648	42.9158	13447	13447	MS2	0/0	4oq1_product_trypsin-2ul_170524134822.raw
	High	GSHHHHHHGSTMTTK	Unambiguous	1	1	4oq1Catcher		CID	1	0	1	1			0	0.02709	2.90126	0	52.2097	250	4	423.695	1691.76	1.61423	35.8956	11358	11358	MS2	0/0	4oq1_product_trypsin-2ul_170524134822.raw
	High	GSHHHHHHGSTMTTK	Unambiguous	1	1	4oq1Catcher		CID	1	0	1	1			0	0.03599	2.87342	0	29.2529	68	4	423.694	1691.76	-0.478289	28.1155	7090	7090	MS2	0/0	4oq1_product_trypsin-2ul_170524134822.raw
	High	NGEIFVTNLPLGNYR	Unambiguous	1	1	4oq1Catcher		CID	1	0	1	1		328141	0	0.1384	2.8082	0	17.5645	41	2	853.947	1706.89	0.383768	33.4775	10162	10162	MS2	0/0	4oq1_product_trypsin-2ul_170524134822.raw
	High	YSSSGQVGR	Unambiguous	1	1	4oq1Catcher		CID	1	0	1	1		591154	0	0.07238	2.5302	0	18.1769	102	2	470.728	940.449	0.366524	16.7546	1737	1737	MS2	0/0	4oq1_product_trypsin-2ul_170524134822.raw
	High	GSHHHHHHGSTMTTK	Unambiguous	1	1	4oq1Catcher		CID	1	0	1	1			0	0.06937	2.51888	0	38.3482	250	4	423.695	1691.76	0.171114	31.0206	8764	8764	MS2	0/0	4oq1_product_trypsin-2ul_170524134822.raw
	High	FKEVEPLAGYAVTTLDTDVQL	Unambiguous	1	1	4oq1Catcher		CID	1	0	1	1			0	0.02024	2.4169	1	0	46	2	1155.1	2309.19	-0.00501988	39.8967	12844	12844	MS2	0/0	4oq1_product_trypsin-2ul_170524134822.raw
	High	GSHHHHHHGSTMTTK	Unambiguous	1	1	4oq1Catcher		CID	1	0	1	1		32817.5	0	0.01715	2.33706	0	0	103	4	423.695	1691.76	0.387582	31.3499	8941	8941	MS2	0/0	4oq1_product_trypsin-2ul_170524134822.raw
	High	GSHHHHHHGSTMTTK	Unambiguous	1	1	4oq1Catcher		CID	1	0	1	1		796726	0	0.0285	2.2455	0	11.9324	31	4	423.694	1691.76	-0.550445	22.9323	4074	4074	MS2	0/0	4oq1_product_trypsin-2ul_170524134822.raw
	High	DVSEKEVPLIGEYR	Unambiguous	1	1	4oq1Catcher		CID	1	0	1	1			0	0.1483	2.23706	1	47.1833	41	3	545.284	1633.84	-4.11934	26.0253	5851	5851	MS2	0/0	4oq1_product_trypsin-2ul_170524134822.raw
	High	GSHHHHHHGSTMTTK	Unambiguous	1	1	4oq1Catcher		CID	1	0	1	1			0	0.08998	2.12377	0	4.67094	18	4	423.695	1691.76	0.0989585	23.943	4621	4621	MS2	0/0	4oq1_product_trypsin-2ul_170524134822.raw
	High	TLYTDKNGEIFVTNLPLGNYR	Unambiguous	1	1	4oq1Catcher		CID	1	0	1	1		225659	0	0.09781	2.12314	1	19.4179	42	3	810.089	2428.25	0.747998	35.3397	11128	11128	MS2	0/0	4oq1_product_trypsin-2ul_170524134822.raw
	High	TLYTDKNGEIFVTNLPLGNYR	Unambiguous	1	1	4oq1Catcher		CID	1	0	1	1			0	0.07392	2.0004	1	97.706	43	3	810.091	2428.26	3.68883	30.7176	8574	8574	MS2	0/0	4oq1_product_trypsin-2ul_170524134822.raw
	High	GSHHHHHHGSTMTTK	Unambiguous	1	1	4oq1Catcher		CID	1	0	1	1		896603	0	0.1261	1.99335	0	3.73408	49	4	423.695	1691.76	0.171114	29.3466	7801	7801	MS2	0/0	4oq1_product_trypsin-2ul_170524134822.raw
	High	EVPLIGEYR	Unambiguous	1	1	4oq1Catcher		CID	1	0	1	1		771684694	0	0.1062	1.95904	0	18.9195	43	2	538.293	1075.58	0.352908	26.3935	6051	6051	MS2	0/0	4oq1_product_trypsin-2ul_170524134822.raw
	High	FKEVEPLAGYAVTTLDTDVQL	Unambiguous	1	1	4oq1Catcher		CID	1	0	1	1		1.13666e+07	0	0.1603	1.67906	1	0.318703	22	2	1155.1	2309.19	0.523608	34.7953	10866	10866	MS2	0/0	4oq1_product_trypsin-2ul_170524134822.raw
	High	NGEIFVTNLPLGNYR	Unambiguous	1	1	4oq1Catcher		CID	1	0	1	1			0	0.1728	1.53985	0	21.1086	42	2	853.946	1706.89	-0.402912	36.1643	11476	11476	MS2	0/0	4oq1_product_trypsin-2ul_170524134822.raw
	High	FKEVEPLAGYAVTTLDTDVQL	Unambiguous	1	1	4oq1Catcher		CID	1	0	1	1			0.002	0.1828	2.14967	1	1.9528	25	2	1155.1	2309.19	0.100706	41.9057	13268	13268	MS2	0/0	4oq1_product_trypsin-2ul_170524134822.raw
	High	TLYTDKNGEIFVTNLPLGNYR	Unambiguous	1	1	4oq1Catcher		CID	1	0	1	1			0.003	0.2343	2.0174	1	0	40	3	810.089	2428.25	0.747998	34.3251	10627	10627	MS2	0/0	4oq1_product_trypsin-2ul_170524134822.raw
	High	GSHHHHHHGSTMTTK	Unambiguous	1	1	4oq1Catcher		CID	1	0	1	1		75566.9	0.003	0.2176	1.57815	0	29.1566	70	4	423.694	1691.76	-0.694757	19.8839	2592	2592	MS2	0/0	4oq1_product_trypsin-2ul_170524134822.raw
	High	FKEVEPLAGYAVTTLDTDVQL	Unambiguous	1	1	4oq1Catcher		CID	1	0	1	1		845853	0.003	0.2093	1.55264	1	16.3465	43	4	578.054	2309.19	0.564825	33.5938	10226	10226	MS2	0/0	4oq1_product_trypsin-2ul_170524134822.raw
	High	GSHHHHHHGSTMTTK	Unambiguous	1	1	4oq1Catcher		CID	1	0	1	1			0.003	0.2182	1.37287	0	14.0849	43	4	423.695	1691.76	-0.333977	20.9005	3030	3030	MS2	0/0	4oq1_product_trypsin-2ul_170524134822.raw
	High	FKEVEPLAGYAVTTLDTDVQL	Unambiguous	1	1	4oq1Catcher		CID	1	0	1	1		4.49906e+06	0.005	0.2646	2.28607	1	55.7379	42	3	770.402	2309.19	0.385628	29.7969	8081	8081	MS2	0/0	4oq1_product_trypsin-2ul_170524134822.raw
	High	GSHHHHHHGSTMTTK	Unambiguous	1	1	4oq1Catcher		CID	1	0	1	1			0.005	0.2633	1.71649	0	7.11616	29	4	423.695	1691.76	-0.261821	21.9093	3479	3479	MS2	0/0	4oq1_product_trypsin-2ul_170524134822.raw
	High	FKEVEPLAGYAVTTLDTDVQL	Unambiguous	1	1	4oq1Catcher		CID	1	0	1	1		1.02443e+06	0.005	0.2553	1.65625	1	3.54076	42	2	1155.1	2309.19	-0.110745	44.9332	13794	13794	MS2	0/0	4oq1_product_trypsin-2ul_170524134822.raw
